# Supplementary material for: Knowledge and Myths about Eating Disorders in a German Adolescent Sample: A Preliminary Investigation
Source: Int J Environ Res Public Health. 2022 Jun 3;19(11):6861. doi: 10.3390/ijerph19116861 (PMC9180431; doi:10.3390/ijerph19116861)
Supplement: Supplementary file 1 [file ijerph-19-06861-s001.zip]

Archive with 1 entries (1 files):
- ijerph-1716706-supplementary.pdf
